# Supplementary material for: More new records of spider wasps from Colombia (Hymenoptera, Pompilidae)
Source: Zookeys. 2017 Feb 23;(658):89–95. doi: 10.3897/zookeys.658.10538 (PMC5396568; doi:10.3897/zookeys.658.10538)
Supplement: XML Treatment for Aporinellus aff. medianus [file zookeys.658.10538-treatment1.xml]

<!DOCTYPE tp:taxon-treatment
  PUBLIC "-//TaxonX//DTD Taxonomic Treatment Publishing DTD v0 20100105//EN" "tax-treatment-NSO.dtd">
<tp:taxon-treatment xmlns:tp="http://www.plazi.org/taxpub"><tp:treatment-meta><mixed-citation publication-type="journal"><person-group><name><surname>Waichert</surname><given-names>Cecilia</given-names></name><name><surname>Fernández</surname><given-names>Fernando</given-names></name><name><surname>Castro-Huertas</surname><given-names>Valentina</given-names></name><name><surname>Juanita Rodriguez</surname><given-names/></name><name><surname>Pitts</surname><given-names>James P.</given-names></name></person-group><article-title>More new records of spider wasps from Colombia (<tp:taxon-name><tp:taxon-name-part taxon-name-part-type="order">Hymenoptera</tp:taxon-name-part></tp:taxon-name>, <tp:taxon-name><tp:taxon-name-part taxon-name-part-type="family">Pompilidae</tp:taxon-name-part></tp:taxon-name>)</article-title><source>Zookeys</source><day>23</day><month>2</month><year>2017</year><volume>2017</volume><issue>658</issue><fpage>89</fpage><lpage>95</lpage><pub-id pub-id-type="doi">10.3897/zookeys.658.10538</pub-id></mixed-citation></tp:treatment-meta><tp:nomenclature><tp:taxon-name>
              <tp:taxon-name-part taxon-name-part-type="genus">Aporinellus</tp:taxon-name-part>
              <tp:taxon-name-part taxon-name-part-type="uncertainty-rank">aff.</tp:taxon-name-part>
              <tp:taxon-name-part taxon-name-part-type="species">medianus</tp:taxon-name-part>
            </tp:taxon-name><tp:taxon-authority>Banks, 1917</tp:taxon-authority></tp:nomenclature><tp:treatment-sec sec-type="Specimen data" id="SECID0E5GAC"><title>Specimen data.</title><p>
              <bold>Magdalena.</bold> 1♂, PNN Tayrona, Palangana [<named-content xmlns:xlink="http://www.w3.org/1999/xlink" content-type="dwc:verbatimCoordinates" xlink:type="simple"><named-content content-type="geo-json" specific-use="{&#34;type&#34;:&#34;Point&#34;,&#34;coordinates&#34;:[-74.033333,11.333333]}" id="NCID0EJHAC" xlink:type="simple">11°20'0"N, 74°2'0"W</named-content></named-content>]; 30 m, malaise, 4–23 May 2001, R. Henríquez, M1765 (<abbrev xmlns:xlink="http://www.w3.org/1999/xlink" content-type="institution" xlink:title="Instituto Alexander von Humboldt, Villa de Leiva, Colombia" id="ABBRID0EOHAC" xlink:type="simple">IAvH-E</abbrev>); 1♂, Neguanje, [<named-content xmlns:xlink="http://www.w3.org/1999/xlink" content-type="dwc:verbatimCoordinates" xlink:type="simple"><named-content content-type="geo-json" specific-use="{&#34;type&#34;:&#34;Point&#34;,&#34;coordinates&#34;:[-74.033333,11.333333]}" id="NCID0EWHAC" xlink:type="simple">11°20'0"N, 74°2'0"W</named-content></named-content>], 10 m, Malaise, 28 Jul - 18 Aug 2001, R. Henríquez, M2019 (<abbrev xmlns:xlink="http://www.w3.org/1999/xlink" content-type="institution" xlink:title="Instituto Alexander von Humboldt, Villa de Leiva, Colombia" id="ABBRID0E2HAC" xlink:type="simple">IAvH-E</abbrev>).</p><!--PageBreak--></tp:treatment-sec><tp:treatment-sec sec-type="Comments"><title>Comments</title><p>
              This is the first record of the genus for Colombia and northern South America. The known distribution of <italic><tp:taxon-name><tp:taxon-name-part taxon-name-part-type="genus">Aporinellus</tp:taxon-name-part></tp:taxon-name></italic> is worldwide, except Australia (<xref ref-type="bibr" rid="B7">Evans 1966</xref>). The studied specimens probably belong to an undescribed species that will be studied elsewhere.</p></tp:treatment-sec><ref-list><ref id="B7"><mixed-citation xmlns:xlink="http://www.w3.org/1999/xlink" xlink:type="simple">
          <person-group><name name-style="western"><surname>Evans</surname><given-names>HE</given-names></name></person-group> (<year>1966</year>) <article-title>A revision of the Mexican and Central American spider wasps of the subfamily <tp:taxon-name><tp:taxon-name-part taxon-name-part-type="subfamily">Pompilinae</tp:taxon-name-part></tp:taxon-name> (<tp:taxon-name><tp:taxon-name-part taxon-name-part-type="order">Hymenoptera</tp:taxon-name-part></tp:taxon-name>: <tp:taxon-name><tp:taxon-name-part taxon-name-part-type="family">Pompilidae</tp:taxon-name-part></tp:taxon-name>).</article-title> <source>Memoirs of the American Entomological Society</source> <volume>20</volume>: <fpage>1</fpage>–<lpage>442</lpage>.</mixed-citation></ref></ref-list></tp:taxon-treatment>
