# Supplementary material for: More new records of spider wasps from Colombia (Hymenoptera, Pompilidae)
Source: Zookeys. 2017 Feb 23;(658):89–95. doi: 10.3897/zookeys.658.10538 (PMC5396568; doi:10.3897/zookeys.658.10538)
Supplement: XML Treatment for Austrochares aff. mexicanus [file zookeys.658.10538-treatment2.xml]

<!DOCTYPE tp:taxon-treatment
  PUBLIC "-//TaxonX//DTD Taxonomic Treatment Publishing DTD v0 20100105//EN" "tax-treatment-NSO.dtd">
<tp:taxon-treatment xmlns:tp="http://www.plazi.org/taxpub"><tp:treatment-meta><mixed-citation publication-type="journal"><person-group><name><surname>Waichert</surname><given-names>Cecilia</given-names></name><name><surname>Fernández</surname><given-names>Fernando</given-names></name><name><surname>Castro-Huertas</surname><given-names>Valentina</given-names></name><name><surname>Juanita Rodriguez</surname><given-names/></name><name><surname>Pitts</surname><given-names>James P.</given-names></name></person-group><article-title>More new records of spider wasps from Colombia (<tp:taxon-name><tp:taxon-name-part taxon-name-part-type="order">Hymenoptera</tp:taxon-name-part></tp:taxon-name>, <tp:taxon-name><tp:taxon-name-part taxon-name-part-type="family">Pompilidae</tp:taxon-name-part></tp:taxon-name>)</article-title><source>Zookeys</source><day>23</day><month>2</month><year>2017</year><volume>2017</volume><issue>658</issue><fpage>89</fpage><lpage>95</lpage><pub-id pub-id-type="doi">10.3897/zookeys.658.10538</pub-id></mixed-citation></tp:treatment-meta><tp:nomenclature><tp:taxon-name>
              <tp:taxon-name-part taxon-name-part-type="genus">Austrochares</tp:taxon-name-part>
              <tp:taxon-name-part taxon-name-part-type="uncertainty-rank">aff.</tp:taxon-name-part>
              <tp:taxon-name-part taxon-name-part-type="species">mexicanus</tp:taxon-name-part>
            </tp:taxon-name><tp:taxon-authority>Dreisbach, 1966</tp:taxon-authority></tp:nomenclature><tp:treatment-sec sec-type="Specimen data" id="SECID0ETJAC"><title>Specimen data.</title><p>
              <bold>Magdalena.</bold> 1♀, PNN Tayrona, Neguanje, [<named-content xmlns:xlink="http://www.w3.org/1999/xlink" content-type="dwc:verbatimCoordinates" xlink:type="simple"><named-content content-type="geo-json" specific-use="{&#34;type&#34;:&#34;Point&#34;,&#34;coordinates&#34;:[-74.033333,11.333333]}" id="NCID0E5JAC" xlink:type="simple">11°20'N, 74°2'W</named-content></named-content>]; 10 m, malaise, 20 Apr–4 May 2001, R. Henríquez, (<abbrev xmlns:xlink="http://www.w3.org/1999/xlink" content-type="institution" xlink:title="Instituto Alexander von Humboldt, Villa de Leiva, Colombia" id="ABBRID0EDKAC" xlink:type="simple">IAvH-E</abbrev>), 1♂, 4–23 May 2001, R. Henríquez, (<abbrev xmlns:xlink="http://www.w3.org/1999/xlink" content-type="institution" xlink:title="Instituto Alexander von Humboldt, Villa de Leiva, Colombia" id="ABBRID0EIKAC" xlink:type="simple">IAvH-E</abbrev>).</p></tp:treatment-sec><tp:treatment-sec sec-type="comments" id="SECID0ENKAC"><title>Comments.</title><p>This is the first record of the genus for Colombia and northern South America. <italic><tp:taxon-name><tp:taxon-name-part taxon-name-part-type="genus">Austrochares</tp:taxon-name-part></tp:taxon-name></italic> was previously known from Mexico to Argentina, including Brazil, Chile, and Peru (<xref ref-type="bibr" rid="B8">Evans 1969</xref>). The studied specimen keys out to <italic><tp:taxon-name><tp:taxon-name-part taxon-name-part-type="genus">Austrochares</tp:taxon-name-part> <tp:taxon-name-part taxon-name-part-type="species">mexicanus</tp:taxon-name-part></tp:taxon-name></italic> in <xref ref-type="bibr" rid="B8">Evans’s (1969)</xref> key, but it probably belongs to an undescribed species that will be further studied elsewhere.</p></tp:treatment-sec><ref-list><ref id="B8"><mixed-citation xmlns:xlink="http://www.w3.org/1999/xlink" xlink:type="simple">
          <person-group><name name-style="western"><surname>Evans</surname><given-names>HE</given-names></name></person-group> (<year>1969</year>) <article-title>Studies on Neotropical <tp:taxon-name><tp:taxon-name-part taxon-name-part-type="family">Pompilidae</tp:taxon-name-part></tp:taxon-name> (<tp:taxon-name><tp:taxon-name-part taxon-name-part-type="order">Hymenoptera</tp:taxon-name-part></tp:taxon-name>) V. <italic><tp:taxon-name><tp:taxon-name-part taxon-name-part-type="genus">Austrochares</tp:taxon-name-part></tp:taxon-name></italic> Banks.</article-title> <source>Psyche</source> <volume>76</volume>: <fpage>18</fpage>–<lpage>28</lpage>. <ext-link xlink:type="simple" ext-link-type="doi" xlink:href="10.1155/1969/50293">https://doi.org/10.1155/1969/50293</ext-link></mixed-citation></ref></ref-list></tp:taxon-treatment>
