# Supplementary material for: More new records of spider wasps from Colombia (Hymenoptera, Pompilidae)
Source: Zookeys. 2017 Feb 23;(658):89–95. doi: 10.3897/zookeys.658.10538 (PMC5396568; doi:10.3897/zookeys.658.10538)
Supplement: XML Treatment for Euplaniceps notabilis [file zookeys.658.10538-treatment4.xml]

<!DOCTYPE tp:taxon-treatment
  PUBLIC "-//TaxonX//DTD Taxonomic Treatment Publishing DTD v0 20100105//EN" "tax-treatment-NSO.dtd">
<tp:taxon-treatment xmlns:tp="http://www.plazi.org/taxpub"><tp:treatment-meta><mixed-citation publication-type="journal"><person-group><name><surname>Waichert</surname><given-names>Cecilia</given-names></name><name><surname>Fernández</surname><given-names>Fernando</given-names></name><name><surname>Castro-Huertas</surname><given-names>Valentina</given-names></name><name><surname>Juanita Rodriguez</surname><given-names/></name><name><surname>Pitts</surname><given-names>James P.</given-names></name></person-group><article-title>More new records of spider wasps from Colombia (<tp:taxon-name><tp:taxon-name-part taxon-name-part-type="order">Hymenoptera</tp:taxon-name-part></tp:taxon-name>, <tp:taxon-name><tp:taxon-name-part taxon-name-part-type="family">Pompilidae</tp:taxon-name-part></tp:taxon-name>)</article-title><source>Zookeys</source><day>23</day><month>2</month><year>2017</year><volume>2017</volume><issue>658</issue><fpage>89</fpage><lpage>95</lpage><pub-id pub-id-type="doi">10.3897/zookeys.658.10538</pub-id></mixed-citation></tp:treatment-meta><tp:nomenclature><tp:taxon-name>
              <tp:taxon-name-part taxon-name-part-type="genus">Euplaniceps</tp:taxon-name-part>
              <tp:taxon-name-part taxon-name-part-type="species">notabilis</tp:taxon-name-part>
            </tp:taxon-name><tp:taxon-authority>(Smith, 1860)</tp:taxon-authority><tp:taxon-status xmlns:xlink="http://www.w3.org/1999/xlink" xlink:type="simple">comb. n.</tp:taxon-status><tp:nomenclature-citation-list><tp:nomenclature-citation><tp:taxon-name>
                  <tp:taxon-name-part taxon-name-part-type="genus">Aporus</tp:taxon-name-part> (<tp:taxon-name-part taxon-name-part-type="subgenus">Aporus</tp:taxon-name-part>) <tp:taxon-name-part taxon-name-part-type="species">notabilis</tp:taxon-name-part> <tp:taxon-name-part taxon-name-part-type="subspecies">notabilis</tp:taxon-name-part></tp:taxon-name><comment>(Smith, 1860), Mem. Am. Entomol. 20: 52.</comment></tp:nomenclature-citation><tp:nomenclature-citation><tp:taxon-name>
                  <tp:taxon-name-part taxon-name-part-type="genus">Planiceps</tp:taxon-name-part> <tp:taxon-name-part taxon-name-part-type="species">notabilis</tp:taxon-name-part></tp:taxon-name><comment>Smith, 1860, Jour. Ent., 1:80 [Type: female, Mexico] – Cresson, 1867, Trans. Amer. Ent. Soc., 1: 137.</comment></tp:nomenclature-citation><tp:nomenclature-citation><tp:taxon-name>
                  <tp:taxon-name-part taxon-name-part-type="genus">Pompilus</tp:taxon-name-part> (<tp:taxon-name-part taxon-name-part-type="subgenus">Planiceps</tp:taxon-name-part>) <tp:taxon-name-part taxon-name-part-type="species">notabilis</tp:taxon-name-part></tp:taxon-name><comment>Cameron, 1893, Biol. Centr.-Amer., Hymen. II, p. 186.</comment></tp:nomenclature-citation><tp:nomenclature-citation><!--PageBreak--><tp:taxon-name>
                    <tp:taxon-name-part taxon-name-part-type="genus">Pompilus</tp:taxon-name-part> <tp:taxon-name-part taxon-name-part-type="species">flavomarginatus</tp:taxon-name-part></tp:taxon-name><comment> Cameron, 1893, ibid, p. 191 [Type: female, Mexico: Yucatan. BMNH no. 19,703] Syn. by <xref ref-type="bibr" rid="B7">Evans 1966</xref>. </comment></tp:nomenclature-citation><tp:nomenclature-citation><tp:taxon-name>
                  <tp:taxon-name-part taxon-name-part-type="genus">Odontaporus</tp:taxon-name-part> <tp:taxon-name-part taxon-name-part-type="species">notabilis</tp:taxon-name-part></tp:taxon-name><comment>Bradley, 1944, Trans. Amer. Ent. Soc., 70: 114–115.</comment></tp:nomenclature-citation></tp:nomenclature-citation-list></tp:nomenclature><tp:treatment-sec sec-type="Specimen data" id="SECID0E4BAE"><title>Specimen data.</title><p>See <xref ref-type="bibr" rid="B12">Rodriguez et al. (2015)</xref>, Appendix S1.</p></tp:treatment-sec><tp:treatment-sec sec-type="comments" id="SECID0EHCAE"><title>Comments.</title><p>This is the first record of this species for Colombia. <italic><tp:taxon-name><tp:taxon-name-part taxon-name-part-type="genus">Euplaniceps</tp:taxon-name-part> <tp:taxon-name-part taxon-name-part-type="species">notabilis</tp:taxon-name-part></tp:taxon-name></italic> was previously recorded from Mexico to Costa Rica (<xref ref-type="bibr" rid="B7">Evans 1966</xref>). The new combination is proposed based on molecular phylogenetic analyses (<xref ref-type="bibr" rid="B12">Rodriguez et al. 2015</xref>), which included <italic><tp:taxon-name><tp:taxon-name-part taxon-name-part-type="genus">Aporus</tp:taxon-name-part> <tp:taxon-name-part taxon-name-part-type="species">notabilis</tp:taxon-name-part></tp:taxon-name></italic> (labeled “<italic><tp:taxon-name><tp:taxon-name-part taxon-name-part-type="genus">Euplaniceps</tp:taxon-name-part></tp:taxon-name></italic> sp.”, voucher PO484) in the <italic><tp:taxon-name><tp:taxon-name-part taxon-name-part-type="genus">Euplaniceps</tp:taxon-name-part></tp:taxon-name></italic> clade, sister to the Antillean <italic><tp:taxon-name><tp:taxon-name-part taxon-name-part-type="genus">Drepanaporus</tp:taxon-name-part></tp:taxon-name></italic>. This species had previously been included in the genus <italic><tp:taxon-name><tp:taxon-name-part taxon-name-part-type="genus">Odontaporus</tp:taxon-name-part></tp:taxon-name></italic> by <xref ref-type="bibr" rid="B4">Bradley (1944)</xref> based on the presence of a tooth in the margin of the inferior mandible and bare eyes. <xref ref-type="bibr" rid="B4">Bradley (1944)</xref> did not mention the presence of this tooth in many <italic><tp:taxon-name><tp:taxon-name-part taxon-name-part-type="genus">Euplaniceps</tp:taxon-name-part></tp:taxon-name></italic> species (see <xref ref-type="bibr" rid="B6">Colomo de Correa 1998</xref>). <xref ref-type="bibr" rid="B7">Evans (1966)</xref> included this species in <italic><tp:taxon-name><tp:taxon-name-part taxon-name-part-type="genus">Aporus</tp:taxon-name-part></tp:taxon-name></italic> based mainly on the second submarginal cell receiving only one recurrent vein. This character is very variable even within <italic><tp:taxon-name><tp:taxon-name-part taxon-name-part-type="genus">Euplaniceps</tp:taxon-name-part></tp:taxon-name></italic> species (JR pers. obs.), where the second submarginal cell can receive one or two recurrent veins, with the second recurrent vein sometimes being interstitial with the second intercubital vein. Moreover, females of <italic><tp:taxon-name><tp:taxon-name-part taxon-name-part-type="genus">Aporus</tp:taxon-name-part> <tp:taxon-name-part taxon-name-part-type="species">notabilis</tp:taxon-name-part></tp:taxon-name></italic> do not have a v-shaped spatium frontale as all other <italic><tp:taxon-name><tp:taxon-name-part taxon-name-part-type="genus">Aporus</tp:taxon-name-part></tp:taxon-name></italic>, but a flattened area between the antennal alveoli on the same plane as the clypeus which is found in many <italic><tp:taxon-name><tp:taxon-name-part taxon-name-part-type="genus">Euplaniceps</tp:taxon-name-part></tp:taxon-name></italic> species (see <xref ref-type="bibr" rid="B6">Colomo de Correa 1998</xref>). Finally, the male genitalia have parameres with parallel-side edges and truncated apex, which is a diagnostic character of <italic><tp:taxon-name><tp:taxon-name-part taxon-name-part-type="genus">Euplaniceps</tp:taxon-name-part></tp:taxon-name></italic> males. The two subspecies, <italic><tp:taxon-name><tp:taxon-name-part taxon-name-part-type="genus">Aporus</tp:taxon-name-part> <tp:taxon-name-part taxon-name-part-type="species">notabilis</tp:taxon-name-part> <tp:taxon-name-part taxon-name-part-type="subspecies">notabilis</tp:taxon-name-part></tp:taxon-name></italic> and <italic><tp:taxon-name><tp:taxon-name-part taxon-name-part-type="genus">Aporus</tp:taxon-name-part> <tp:taxon-name-part taxon-name-part-type="species">notabilis</tp:taxon-name-part> <tp:taxon-name-part taxon-name-part-type="subspecies">pulchritarsis</tp:taxon-name-part></tp:taxon-name></italic>, are herein included in <italic><tp:taxon-name><tp:taxon-name-part taxon-name-part-type="genus">Euplaniceps</tp:taxon-name-part></tp:taxon-name></italic>.</p></tp:treatment-sec><ref-list><ref id="B7"><mixed-citation xmlns:xlink="http://www.w3.org/1999/xlink" xlink:type="simple">
          <person-group><name name-style="western"><surname>Evans</surname><given-names>HE</given-names></name></person-group> (<year>1966</year>) <article-title>A revision of the Mexican and Central American spider wasps of the subfamily <tp:taxon-name><tp:taxon-name-part taxon-name-part-type="subfamily">Pompilinae</tp:taxon-name-part></tp:taxon-name> (<tp:taxon-name><tp:taxon-name-part taxon-name-part-type="order">Hymenoptera</tp:taxon-name-part></tp:taxon-name>: <tp:taxon-name><tp:taxon-name-part taxon-name-part-type="family">Pompilidae</tp:taxon-name-part></tp:taxon-name>).</article-title> <source>Memoirs of the American Entomological Society</source> <volume>20</volume>: <fpage>1</fpage>–<lpage>442</lpage>.</mixed-citation></ref><ref id="B12"><mixed-citation xmlns:xlink="http://www.w3.org/1999/xlink" xlink:type="simple">
          <person-group><name name-style="western"><surname>Rodriguez</surname><given-names>J</given-names></name><name name-style="western"><surname>von Dohlen</surname><given-names>CD</given-names></name><name name-style="western"><surname>Pitts</surname><given-names>JP</given-names></name></person-group> (<year>2015</year>) <article-title>Historical biogeography of the recently diverged widespread spider wasp tribe <tp:taxon-name><tp:taxon-name-part taxon-name-part-type="tribe">Aporini</tp:taxon-name-part></tp:taxon-name> (<tp:taxon-name><tp:taxon-name-part taxon-name-part-type="order">Hymenoptera</tp:taxon-name-part></tp:taxon-name>: <tp:taxon-name><tp:taxon-name-part taxon-name-part-type="family">Pompilidae</tp:taxon-name-part></tp:taxon-name>).</article-title> <source>Journal of Biogeography</source> <volume>42</volume>: <fpage>495</fpage>–<lpage>506</lpage>. <ext-link xlink:type="simple" ext-link-type="doi" xlink:href="10.1111/jbi.12430">https://doi.org/10.1111/jbi.12430</ext-link></mixed-citation></ref><ref id="B4"><mixed-citation xmlns:xlink="http://www.w3.org/1999/xlink" xlink:type="simple">
          <person-group><name name-style="western"><surname>Bradley</surname><given-names>JC</given-names></name></person-group> (<year>1944</year>) <article-title>A preliminary revision of the <tp:taxon-name><tp:taxon-name-part taxon-name-part-type="subfamily">Pompilinae</tp:taxon-name-part></tp:taxon-name> (exclusive of the tribe <tp:taxon-name><tp:taxon-name-part taxon-name-part-type="tribe">Pompilini</tp:taxon-name-part></tp:taxon-name>) of the Americas (<tp:taxon-name><tp:taxon-name-part taxon-name-part-type="order">Hymenoptera</tp:taxon-name-part></tp:taxon-name>: <tp:taxon-name><tp:taxon-name-part taxon-name-part-type="family">Pompilidae</tp:taxon-name-part></tp:taxon-name>).</article-title> <source>Transactions of the American Entomological Society</source> <volume>70</volume>: <fpage>23</fpage>–<lpage>157</lpage>.</mixed-citation></ref><ref id="B6"><mixed-citation xmlns:xlink="http://www.w3.org/1999/xlink" xlink:type="simple">
          <person-group><name name-style="western"><surname>Colomo</surname><given-names>de Correa MV</given-names></name></person-group> (<year>1998</year>) <article-title>Contribución al conocimiento de los <tp:taxon-name><tp:taxon-name-part taxon-name-part-type="subfamily">Pompilinae</tp:taxon-name-part></tp:taxon-name> de Argentina (<tp:taxon-name><tp:taxon-name-part taxon-name-part-type="order">Hymenoptera</tp:taxon-name-part></tp:taxon-name>: <tp:taxon-name><tp:taxon-name-part taxon-name-part-type="family">Pompilidae</tp:taxon-name-part></tp:taxon-name>). V. El género <italic><tp:taxon-name><tp:taxon-name-part taxon-name-part-type="genus">Euplaniceps</tp:taxon-name-part></tp:taxon-name></italic> Haupt.</article-title> <source>Acta Zoologica Lilloana</source> <volume>44</volume>: <fpage>143</fpage>–<lpage>165</lpage>.</mixed-citation></ref></ref-list></tp:taxon-treatment>
