# Supplementary material for: More new records of spider wasps from Colombia (Hymenoptera, Pompilidae)
Source: Zookeys. 2017 Feb 23;(658):89–95. doi: 10.3897/zookeys.658.10538 (PMC5396568; doi:10.3897/zookeys.658.10538)
Supplement: XML Treatment for Priochilus imperius [file zookeys.658.10538-treatment7.xml]

<!DOCTYPE tp:taxon-treatment
  PUBLIC "-//TaxonX//DTD Taxonomic Treatment Publishing DTD v0 20100105//EN" "tax-treatment-NSO.dtd">
<tp:taxon-treatment xmlns:tp="http://www.plazi.org/taxpub"><tp:treatment-meta><mixed-citation publication-type="journal"><person-group><name><surname>Waichert</surname><given-names>Cecilia</given-names></name><name><surname>Fernández</surname><given-names>Fernando</given-names></name><name><surname>Castro-Huertas</surname><given-names>Valentina</given-names></name><name><surname>Juanita Rodriguez</surname><given-names/></name><name><surname>Pitts</surname><given-names>James P.</given-names></name></person-group><article-title>More new records of spider wasps from Colombia (<tp:taxon-name><tp:taxon-name-part taxon-name-part-type="order">Hymenoptera</tp:taxon-name-part></tp:taxon-name>, <tp:taxon-name><tp:taxon-name-part taxon-name-part-type="family">Pompilidae</tp:taxon-name-part></tp:taxon-name>)</article-title><source>Zookeys</source><day>23</day><month>2</month><year>2017</year><volume>2017</volume><issue>658</issue><fpage>89</fpage><lpage>95</lpage><pub-id pub-id-type="doi">10.3897/zookeys.658.10538</pub-id></mixed-citation></tp:treatment-meta><tp:nomenclature><tp:taxon-name>
              <tp:taxon-name-part taxon-name-part-type="genus">Priochilus</tp:taxon-name-part>
              <tp:taxon-name-part taxon-name-part-type="species">imperius</tp:taxon-name-part>
            </tp:taxon-name><tp:taxon-authority>Banks, 1944</tp:taxon-authority></tp:nomenclature><tp:treatment-sec sec-type="Specimen data" id="SECID0E3NAE"><title>Specimen data.</title><p>
              <bold>Meta.</bold> 1♀, RNN La Macarena, Caño La Curía, 580 m., 25 Dec 1986, F. Fernández leg. (<abbrev xmlns:xlink="http://www.w3.org/1999/xlink" content-type="institution" xlink:title="Instituto de Ciencias Naturales, Universidad Nacional de Colombia, Bogotá, Colombia" id="ABBRID0EEOAE" xlink:type="simple">ICN</abbrev>).</p></tp:treatment-sec><tp:treatment-sec sec-type="comments" id="SECID0EJOAE"><title>Comments.</title><p>
              <xref ref-type="bibr" rid="B9">Fernández (2000)</xref> reported the species from Bolivia, Brazil, Ecuador, Colombia (Meta) and in Peru (<italic>apud</italic> <xref ref-type="bibr" rid="B7">Evans 1966</xref>). Additionally, the Catalogue of Life (<ext-link xmlns:xlink="http://www.w3.org/1999/xlink" xlink:type="simple" ext-link-type="uri" xlink:href="http://www.catalogueoflife.org">www.catalogueoflife.org</ext-link>) has added Chile to <italic><tp:taxon-name><tp:taxon-name-part taxon-name-part-type="genus">Priochilus</tp:taxon-name-part> <tp:taxon-name-part taxon-name-part-type="species">imperius</tp:taxon-name-part></tp:taxon-name></italic> list of occurrences. Specimen data and/or specimen voucher are not provided by <xref ref-type="bibr" rid="B9">Fernández (2000)</xref>, making record questionable. Here we record a female specimen from Colombia. <italic><tp:taxon-name><tp:taxon-name-part taxon-name-part-type="genus">Priochilus</tp:taxon-name-part> <tp:taxon-name-part taxon-name-part-type="species">imperius</tp:taxon-name-part></tp:taxon-name></italic> was described based on specimens from Bolivia, British Guiana, Ecuador, Peru, and Surinam (<xref ref-type="bibr" rid="B1">Banks 1944</xref>).</p></tp:treatment-sec><ref-list><ref id="B9"><mixed-citation xmlns:xlink="http://www.w3.org/1999/xlink" xlink:type="simple">
          <person-group><name name-style="western"><surname>Fernández</surname><given-names>F</given-names></name></person-group> (<year>2000</year>) <article-title>Avispas Cazadoras de Arañas (<tp:taxon-name><tp:taxon-name-part taxon-name-part-type="order">Hymenoptera</tp:taxon-name-part></tp:taxon-name>: <tp:taxon-name><tp:taxon-name-part taxon-name-part-type="family">Pompilidae</tp:taxon-name-part></tp:taxon-name>) de la Región Neotropical.</article-title> <source>Biota Colombiana</source> <volume>1</volume>: <fpage>3</fpage>–<lpage>24</lpage>.</mixed-citation></ref><ref id="B7"><mixed-citation xmlns:xlink="http://www.w3.org/1999/xlink" xlink:type="simple">
          <person-group><name name-style="western"><surname>Evans</surname><given-names>HE</given-names></name></person-group> (<year>1966</year>) <article-title>A revision of the Mexican and Central American spider wasps of the subfamily <tp:taxon-name><tp:taxon-name-part taxon-name-part-type="subfamily">Pompilinae</tp:taxon-name-part></tp:taxon-name> (<tp:taxon-name><tp:taxon-name-part taxon-name-part-type="order">Hymenoptera</tp:taxon-name-part></tp:taxon-name>: <tp:taxon-name><tp:taxon-name-part taxon-name-part-type="family">Pompilidae</tp:taxon-name-part></tp:taxon-name>).</article-title> <source>Memoirs of the American Entomological Society</source> <volume>20</volume>: <fpage>1</fpage>–<lpage>442</lpage>.</mixed-citation></ref><ref id="B1"><mixed-citation xmlns:xlink="http://www.w3.org/1999/xlink" xlink:type="simple">
          <person-group><name name-style="western"><surname>Banks</surname><given-names>N</given-names></name></person-group> (<year>1944</year>) <article-title>The <tp:taxon-name><tp:taxon-name-part taxon-name-part-type="family">Psammocharidae</tp:taxon-name-part></tp:taxon-name> (<tp:taxon-name><tp:taxon-name-part taxon-name-part-type="order">Hymenoptera</tp:taxon-name-part></tp:taxon-name>) taken at Kartabo and other localities in British Guiana.</article-title> <source>Zoologica: New York Zoological Society</source> <volume>29</volume>: <fpage>97</fpage>–<lpage>112</lpage>.</mixed-citation></ref></ref-list></tp:taxon-treatment>
