# Supplementary material for: More new records of spider wasps from Colombia (Hymenoptera, Pompilidae)
Source: Zookeys. 2017 Feb 23;(658):89–95. doi: 10.3897/zookeys.658.10538 (PMC5396568; doi:10.3897/zookeys.658.10538)
Supplement: XML Treatment for Aimatocare [file zookeys.658.10538-treatment8.xml]

<!DOCTYPE tp:taxon-treatment
  PUBLIC "-//TaxonX//DTD Taxonomic Treatment Publishing DTD v0 20100105//EN" "tax-treatment-NSO.dtd">
<tp:taxon-treatment xmlns:tp="http://www.plazi.org/taxpub"><tp:treatment-meta><mixed-citation publication-type="journal"><person-group><name><surname>Waichert</surname><given-names>Cecilia</given-names></name><name><surname>Fernández</surname><given-names>Fernando</given-names></name><name><surname>Castro-Huertas</surname><given-names>Valentina</given-names></name><name><surname>Juanita Rodriguez</surname><given-names/></name><name><surname>Pitts</surname><given-names>James P.</given-names></name></person-group><article-title>More new records of spider wasps from Colombia (<tp:taxon-name><tp:taxon-name-part taxon-name-part-type="order">Hymenoptera</tp:taxon-name-part></tp:taxon-name>, <tp:taxon-name><tp:taxon-name-part taxon-name-part-type="family">Pompilidae</tp:taxon-name-part></tp:taxon-name>)</article-title><source>Zookeys</source><day>23</day><month>2</month><year>2017</year><volume>2017</volume><issue>658</issue><fpage>89</fpage><lpage>95</lpage><pub-id pub-id-type="doi">10.3897/zookeys.658.10538</pub-id></mixed-citation></tp:treatment-meta><tp:nomenclature><tp:taxon-name>
              <tp:taxon-name-part taxon-name-part-type="genus">Aimatocare</tp:taxon-name-part>
            </tp:taxon-name><tp:taxon-authority>Roig-Alsina</tp:taxon-authority></tp:nomenclature><tp:treatment-sec sec-type="notes" id="SECID0EXQAE"><title>Note.</title><p>
              <xref ref-type="bibr" rid="B14">Roig-Alsina (1989)</xref> established the genus <italic><tp:taxon-name><tp:taxon-name-part taxon-name-part-type="genus">Aimatocare</tp:taxon-name-part></tp:taxon-name></italic> for the <italic><tp:taxon-name><tp:taxon-name-part taxon-name-part-type="genus">Chirodamus</tp:taxon-name-part> <tp:taxon-name-part taxon-name-part-type="species">argentinicus</tp:taxon-name-part></tp:taxon-name></italic> species-group, as delimited by Evans (1968), but did not propose new combinations for the newly established genus. Herein, we formalize the following nomenclatural acts: <italic><tp:taxon-name><tp:taxon-name-part taxon-name-part-type="genus">Aimatocare</tp:taxon-name-part> <tp:taxon-name-part taxon-name-part-type="species">argentinica</tp:taxon-name-part></tp:taxon-name></italic> (Banks), <bold>comb. n</bold>.; <italic><tp:taxon-name><tp:taxon-name-part taxon-name-part-type="genus">Aimatocare</tp:taxon-name-part> <tp:taxon-name-part taxon-name-part-type="species">imitator</tp:taxon-name-part></tp:taxon-name></italic> (Evans), <bold>comb. n</bold>.; <italic><tp:taxon-name><tp:taxon-name-part taxon-name-part-type="genus">Aimatocare</tp:taxon-name-part> <tp:taxon-name-part taxon-name-part-type="species">longula</tp:taxon-name-part></tp:taxon-name></italic> (Banks, 1946), <bold>comb. n</bold>.; <italic><tp:taxon-name><tp:taxon-name-part taxon-name-part-type="genus">Aimatocare</tp:taxon-name-part> <tp:taxon-name-part taxon-name-part-type="species">impensa</tp:taxon-name-part></tp:taxon-name></italic> (Evans), <bold>comb. n</bold>.; and <italic><tp:taxon-name><tp:taxon-name-part taxon-name-part-type="genus">Aimatocare</tp:taxon-name-part> <tp:taxon-name-part taxon-name-part-type="species">vitrea</tp:taxon-name-part></tp:taxon-name></italic> (Fox), <bold>comb. n</bold>.</p></tp:treatment-sec><ref-list><ref id="B14"><mixed-citation xmlns:xlink="http://www.w3.org/1999/xlink" xlink:type="simple">
          <person-group><name name-style="western"><surname>Roig-Alsina</surname><given-names>A</given-names></name></person-group> (<year>1989</year>) <article-title>La posición sistemática de los grupos hasta ahora incluidos en <italic><tp:taxon-name><tp:taxon-name-part taxon-name-part-type="genus">Chirodamus</tp:taxon-name-part></tp:taxon-name></italic> Haliday sensu lato y revisión de <italic><tp:taxon-name><tp:taxon-name-part taxon-name-part-type="genus">Pompilocalus</tp:taxon-name-part></tp:taxon-name></italic> gen. nov. (<tp:taxon-name><tp:taxon-name-part taxon-name-part-type="order">Hymenoptera</tp:taxon-name-part></tp:taxon-name>: <tp:taxon-name><tp:taxon-name-part taxon-name-part-type="family">Pompilidae</tp:taxon-name-part></tp:taxon-name>).</article-title> <source>Revista de la Sociedad Entomológica Argentina</source> <volume>47</volume>(<issue>1-4</issue>): <fpage>3</fpage>–<lpage>73</lpage>.</mixed-citation></ref></ref-list></tp:taxon-treatment>
