# Supplementary material for: More new records of spider wasps from Colombia (Hymenoptera, Pompilidae)
Source: Zookeys. 2017 Feb 23;(658):89–95. doi: 10.3897/zookeys.658.10538 (PMC5396568; doi:10.3897/zookeys.658.10538)
Supplement: XML Treatment for Aimatocare longula [file zookeys.658.10538-treatment9.xml]

<!DOCTYPE tp:taxon-treatment
  PUBLIC "-//TaxonX//DTD Taxonomic Treatment Publishing DTD v0 20100105//EN" "tax-treatment-NSO.dtd">
<tp:taxon-treatment xmlns:tp="http://www.plazi.org/taxpub"><tp:treatment-meta><mixed-citation publication-type="journal"><person-group><name><surname>Waichert</surname><given-names>Cecilia</given-names></name><name><surname>Fernández</surname><given-names>Fernando</given-names></name><name><surname>Castro-Huertas</surname><given-names>Valentina</given-names></name><name><surname>Juanita Rodriguez</surname><given-names/></name><name><surname>Pitts</surname><given-names>James P.</given-names></name></person-group><article-title>More new records of spider wasps from Colombia (<tp:taxon-name><tp:taxon-name-part taxon-name-part-type="order">Hymenoptera</tp:taxon-name-part></tp:taxon-name>, <tp:taxon-name><tp:taxon-name-part taxon-name-part-type="family">Pompilidae</tp:taxon-name-part></tp:taxon-name>)</article-title><source>Zookeys</source><day>23</day><month>2</month><year>2017</year><volume>2017</volume><issue>658</issue><fpage>89</fpage><lpage>95</lpage><pub-id pub-id-type="doi">10.3897/zookeys.658.10538</pub-id></mixed-citation></tp:treatment-meta><tp:nomenclature><tp:taxon-name>
              <tp:taxon-name-part taxon-name-part-type="genus">Aimatocare</tp:taxon-name-part>
              <tp:taxon-name-part taxon-name-part-type="species">longula</tp:taxon-name-part>
            </tp:taxon-name><tp:taxon-authority>(Banks, 1946)</tp:taxon-authority></tp:nomenclature><tp:treatment-sec sec-type="Specimen data" id="SECID0EDUAE"><title>Specimen data.</title><p>
              <bold>Cauca.</bold> 1♀, Morales, El Pomarroso, Finca El Recuerdo, [<named-content xmlns:xlink="http://www.w3.org/1999/xlink" content-type="dwc:verbatimCoordinates" xlink:type="simple"><named-content content-type="geo-json" specific-use="{&#34;type&#34;:&#34;Point&#34;,&#34;coordinates&#34;:[-76.621056,2.809583]}" id="NCID0EOUAE" xlink:type="simple">2°48'34.5"N, 76°37'15.8"W</named-content></named-content>], 1,600 m, by hand, 12 Sept 2013, D. Caraball (<abbrev xmlns:xlink="http://www.w3.org/1999/xlink" content-type="institution" xlink:title="Museo Entomológico Universidad del Valle, Cali, Colombia" id="ABBRID0ETUAE" xlink:type="simple">MUSENUV</abbrev>).</p></tp:treatment-sec><tp:treatment-sec sec-type="comments" id="SECID0EYUAE"><title>Comments.</title><p>This is the first record of this species for Colombia. It was previously known from Bolivia, Brazil and Peru (<xref ref-type="bibr" rid="B9">Fernández 2000</xref>).</p></tp:treatment-sec><ref-list><ref id="B9"><mixed-citation xmlns:xlink="http://www.w3.org/1999/xlink" xlink:type="simple">
          <person-group><name name-style="western"><surname>Fernández</surname><given-names>F</given-names></name></person-group> (<year>2000</year>) <article-title>Avispas Cazadoras de Arañas (<tp:taxon-name><tp:taxon-name-part taxon-name-part-type="order">Hymenoptera</tp:taxon-name-part></tp:taxon-name>: <tp:taxon-name><tp:taxon-name-part taxon-name-part-type="family">Pompilidae</tp:taxon-name-part></tp:taxon-name>) de la Región Neotropical.</article-title> <source>Biota Colombiana</source> <volume>1</volume>: <fpage>3</fpage>–<lpage>24</lpage>.</mixed-citation></ref></ref-list></tp:taxon-treatment>
