# Supplementary material for: More new records of spider wasps from Colombia (Hymenoptera, Pompilidae)
Source: Zookeys. 2017 Feb 23;(658):89–95. doi: 10.3897/zookeys.658.10538 (PMC5396568; doi:10.3897/zookeys.658.10538)
Supplement: XML Treatment for Chirodamus paramicola [file zookeys.658.10538-treatment10.xml]

<!DOCTYPE tp:taxon-treatment
  PUBLIC "-//TaxonX//DTD Taxonomic Treatment Publishing DTD v0 20100105//EN" "tax-treatment-NSO.dtd">
<tp:taxon-treatment xmlns:tp="http://www.plazi.org/taxpub"><tp:treatment-meta><mixed-citation publication-type="journal"><person-group><name><surname>Waichert</surname><given-names>Cecilia</given-names></name><name><surname>Fernández</surname><given-names>Fernando</given-names></name><name><surname>Castro-Huertas</surname><given-names>Valentina</given-names></name><name><surname>Juanita Rodriguez</surname><given-names/></name><name><surname>Pitts</surname><given-names>James P.</given-names></name></person-group><article-title>More new records of spider wasps from Colombia (<tp:taxon-name><tp:taxon-name-part taxon-name-part-type="order">Hymenoptera</tp:taxon-name-part></tp:taxon-name>, <tp:taxon-name><tp:taxon-name-part taxon-name-part-type="family">Pompilidae</tp:taxon-name-part></tp:taxon-name>)</article-title><source>Zookeys</source><day>23</day><month>2</month><year>2017</year><volume>2017</volume><issue>658</issue><fpage>89</fpage><lpage>95</lpage><pub-id pub-id-type="doi">10.3897/zookeys.658.10538</pub-id></mixed-citation></tp:treatment-meta><tp:nomenclature><tp:taxon-name>
              <tp:taxon-name-part taxon-name-part-type="genus">Chirodamus</tp:taxon-name-part>
              <tp:taxon-name-part taxon-name-part-type="species">paramicola</tp:taxon-name-part>
            </tp:taxon-name><tp:taxon-authority>Roig-Alsina, 1984</tp:taxon-authority></tp:nomenclature><tp:treatment-sec sec-type="Specimen data" id="SECID0EEWAE"><title>Specimen data.</title><p>
              <bold>Cundinamarca.</bold> 1♀, PNN Chingaza, 3,400 m, hand collection, Nov 1988, G.D. Amat (<abbrev xmlns:xlink="http://www.w3.org/1999/xlink" content-type="institution" xlink:title="Entomological Collection of the Museo Javeriano de Historia Natural, Pontificia Universidad Javeriana, Bogotá, Colombia" id="ABBRID0EMWAE" xlink:type="simple">MPUJ</abbrev>).</p><!--PageBreak--></tp:treatment-sec><tp:treatment-sec sec-type="comments" id="SECID0ESWAE"><title>Comments.</title><p>
              <xref ref-type="bibr" rid="B13">Roig-Alsina (1984)</xref> recognized five species mostly from southern South America, with one species, <italic><tp:taxon-name><tp:taxon-name-part taxon-name-part-type="genus">Chirodamus</tp:taxon-name-part> <tp:taxon-name-part taxon-name-part-type="species">paramicola</tp:taxon-name-part></tp:taxon-name></italic>, in Venezuela and Colombia. The holotype and paratypes are from the Venezuelan Andes, and the single specimen from Colombia was collected in Nariño (southwestern Colombia) and deposited in London without further study. We found a new specimen from Chingaza Park, which slightly differs from the type series by having different fore leg coloration. The Colombian specimen studied here comprises a possible geographical and morphological bridge between the Merida (Venezuela) and Nariño specimens.</p></tp:treatment-sec><ref-list><ref id="B13"><mixed-citation xmlns:xlink="http://www.w3.org/1999/xlink" xlink:type="simple">
          <person-group><name name-style="western"><surname>Roig-Alsina</surname><given-names>A</given-names></name></person-group> (<year>1984</year>) <article-title>Contribución al conocimiento de los <tp:taxon-name><tp:taxon-name-part taxon-name-part-type="subfamily">Pepsinae</tp:taxon-name-part></tp:taxon-name> sudamericanos. El género <italic><tp:taxon-name><tp:taxon-name-part taxon-name-part-type="genus">Chirodamus</tp:taxon-name-part></tp:taxon-name></italic> Haliday (<tp:taxon-name><tp:taxon-name-part taxon-name-part-type="order">Hymenoptera</tp:taxon-name-part></tp:taxon-name>, <tp:taxon-name><tp:taxon-name-part taxon-name-part-type="family">Pompilidae</tp:taxon-name-part></tp:taxon-name>).</article-title> <source>Physis Sección C</source> <volume>42</volume>: <fpage>109</fpage>–<lpage>120</lpage>.</mixed-citation></ref></ref-list></tp:taxon-treatment>
