# Supplementary material for: More new records of spider wasps from Colombia (Hymenoptera, Pompilidae)
Source: Zookeys. 2017 Feb 23;(658):89–95. doi: 10.3897/zookeys.658.10538 (PMC5396568; doi:10.3897/zookeys.658.10538)
Supplement: XML Treatment for Dipogon ariel [file zookeys.658.10538-treatment11.xml]

<!DOCTYPE tp:taxon-treatment
  PUBLIC "-//TaxonX//DTD Taxonomic Treatment Publishing DTD v0 20100105//EN" "tax-treatment-NSO.dtd">
<tp:taxon-treatment xmlns:tp="http://www.plazi.org/taxpub"><tp:treatment-meta><mixed-citation publication-type="journal"><person-group><name><surname>Waichert</surname><given-names>Cecilia</given-names></name><name><surname>Fernández</surname><given-names>Fernando</given-names></name><name><surname>Castro-Huertas</surname><given-names>Valentina</given-names></name><name><surname>Juanita Rodriguez</surname><given-names/></name><name><surname>Pitts</surname><given-names>James P.</given-names></name></person-group><article-title>More new records of spider wasps from Colombia (<tp:taxon-name><tp:taxon-name-part taxon-name-part-type="order">Hymenoptera</tp:taxon-name-part></tp:taxon-name>, <tp:taxon-name><tp:taxon-name-part taxon-name-part-type="family">Pompilidae</tp:taxon-name-part></tp:taxon-name>)</article-title><source>Zookeys</source><day>23</day><month>2</month><year>2017</year><volume>2017</volume><issue>658</issue><fpage>89</fpage><lpage>95</lpage><pub-id pub-id-type="doi">10.3897/zookeys.658.10538</pub-id></mixed-citation></tp:treatment-meta><tp:nomenclature><tp:taxon-name>
              <tp:taxon-name-part taxon-name-part-type="genus">Dipogon</tp:taxon-name-part>
              <tp:taxon-name-part taxon-name-part-type="species">ariel</tp:taxon-name-part>
            </tp:taxon-name><tp:taxon-authority>Banks, 1946</tp:taxon-authority></tp:nomenclature><tp:treatment-sec sec-type="Specimen data" id="SECID0EJYAE"><title>Specimen data.</title><p>
              <bold>Boyacá.</bold> 1♀, SFF Iguaque, Cabaña Chaina, [<named-content xmlns:xlink="http://www.w3.org/1999/xlink" content-type="dwc:verbatimCoordinates" xlink:type="simple"><named-content content-type="geo-json" specific-use="{&#34;type&#34;:&#34;Point&#34;,&#34;coordinates&#34;:[-73.116667,5.416667]}" id="NCID0EUYAE" xlink:type="simple">5°25'0"N, 73°7'0"W</named-content></named-content>], 2,600m, malaise, 10 Jun 2001, 28 Jun 2001, P. Reina (<abbrev xmlns:xlink="http://www.w3.org/1999/xlink" content-type="institution" xlink:title="Instituto Alexander von Humboldt, Villa de Leiva, Colombia" id="ABBRID0EZYAE" xlink:type="simple">IAvH-E</abbrev>).</p></tp:treatment-sec><tp:treatment-sec sec-type="comments" id="SECID0E5YAE"><title>Comments.</title><p>This is the first record of this species for Colombia. <italic><tp:taxon-name><tp:taxon-name-part taxon-name-part-type="genus">Dipogon</tp:taxon-name-part> <tp:taxon-name-part taxon-name-part-type="species">ariel</tp:taxon-name-part></tp:taxon-name></italic> was previously known from Ecuador (<xref ref-type="bibr" rid="B2">Banks 1946</xref>).</p></tp:treatment-sec><ref-list><ref id="B2"><mixed-citation xmlns:xlink="http://www.w3.org/1999/xlink" xlink:type="simple">
          <person-group><name name-style="western"><surname>Banks</surname><given-names>N</given-names></name></person-group> (<year>1946</year>) <article-title>Studies of South American <tp:taxon-name><tp:taxon-name-part taxon-name-part-type="family">Psammocharidae</tp:taxon-name-part></tp:taxon-name>. Part I.</article-title> <source>Bulletin of the Museum of Comparative Zoology</source> <volume>96</volume>(<issue>4</issue>): <fpage>311</fpage>–<lpage>525</lpage>.</mixed-citation></ref></ref-list></tp:taxon-treatment>
